# Supplementary material for: COVID-19 vaccination data management and visualization systems for improved decision-making: Lessons learnt from Africa CDC Saving Lives and Livelihoods program
Source: PLOS Digit Health. 2025 Dec 11;4(12):e0000782. doi: 10.1371/journal.pdig.0000782 (PMC12697957; doi:10.1371/journal.pdig.0000782)
Supplement: S1 Table — (XLSX) [file pdig.0000782.s001.xlsx]

## Sheet: Share_of_target_population_full
Member /state	% Share of target population fully vaccinated
Algeria	27
Angola	51.8
Benin	42.3
Botswana	117.2
Burkina Faso	31
Burundi	0.58
Cabo Verde	94.8
Cabo Verde	94.8
Cameroon	30.7
Comoros	96.2
Congo Republic	80.7
Côte d'Ivoire	77.9
Democratic Republic of the Congo	28.5
Djibouti	60.3
Egypt	69.1
Equatorial Guinea	32.6
Eswatini	62
Ethiopia	79.8
Gabon	78.5
Gabon	78.5
Gambia	61.5
Ghana	52.9
Guinea	62.7
Guinea-Bissau	44.4
Kenya	46.6
Lesotho	71.7
Liberia	95.7
Libya	27.7
Madagascar	19.2
Malawi	37.1
Mali	44.6
Mauritania	63.2
Mauritius	110.1
Morocco	94.8
Mozambique	127
Namibia	36.3
Niger	59.4
Nigeria	71.8
Rwanda	105.2
Sahrawi Republic	0.17
Senegal	18.6
Seychelles	304.5
Sierra Leone	111.2
Somalia	110.5
South Africa	53
South Sudan	57.6
Sudan	48
São Tomé and Príncipe	303.8
Tanzania	123.3
Togo	34.4
Tunisia	77
Uganda	55.7
Zambia	102.2
Zimbabwe	589.9
