# Supplementary material for: COVID-19 vaccination data management and visualization systems for improved decision-making: Lessons learnt from Africa CDC Saving Lives and Livelihoods program
Source: PLOS Digit Health. 2025 Dec 11;4(12):e0000782. doi: 10.1371/journal.pdig.0000782 (PMC12697957; doi:10.1371/journal.pdig.0000782)
Supplement: S2 Table — (XLSX) [file pdig.0000782.s002.xlsx]

## Sheet: EA Region 
SLL - Eastern Region Cumulative performance against target per Member state in %.xls
Member state	Cumulative performance against target
Comoros	9.5
Djibouti	16.9
Ethiopia	95.5
Kenya	61.7
Rwanda	213.5
South Sudan	54.7
Tanzania	138.5
Uganda	2.9
Somalia	29.5
